# Supplementary material for: A Role of DNA Methylation within the CYP17A1 Gene in the Association of Genetic and Environmental Risk Factors with Stress-Related Manifestations of Schizophrenia
Source: Int J Mol Sci. 2022 Oct 20;23(20):12629. doi: 10.3390/ijms232012629 (PMC9604497; doi:10.3390/ijms232012629)
Supplement: Supplementary file 1 [file ijms-23-12629-s001.zip]

Archive with 1 entries (1 files):
- ijms-1930286-supplementary.xlsx
