# Supplementary material for: A Role of DNA Methylation within the CYP17A1 Gene in the Association of Genetic and Environmental Risk Factors with Stress-Related Manifestations of Schizophrenia
Source: Int J Mol Sci. 2022 Oct 20;23(20):12629. doi: 10.3390/ijms232012629 (PMC9604497; doi:10.3390/ijms232012629)
Supplement: Supplementary file 1 [file ijms-23-12629-s001.zip › ijms-1930286-supplementary.xlsx]

## Sheet: content
Alfimova et al.	A role of DNA methylation within the CYP17A1 gene in the association of genetic and environmental risk factors with stress-related manifestations of schizophrenia
Supplementary Materials
Content
Table S1	Mean methylation levels of CpG within the interrogated fragment
Table S2	Stepwise logistic regression to predict diagnosis based on DNAm at the four variably methylated CpG
Table S3	Common polymorphisms in the interrogated DNA fragment and their linkage with the Psychiatric Genomics Consortium (PGC) tagging SNPs
Table S4	Stepwise linear regression to predict methylation at variably methylated CpG based on local haplotype, polyenviromic risk score (PERS) and risk allele x PERS interaction
Table S5	Linear regression to predict methylation at variably methylated CpG in controls based on local haplotype
Table S6	Stepwise linear regression to predict stress-related phenotypes in patients based on methylation at variably methylated CpG
Table S7	Stepwise linear regression to predict stress-related phenotypes in patients based on risk genotype, polyenviromic risk score (PERS) and risk genotype x PERS interaction
Table S8	Associations between the PANSS syndromes and risk genotype
Table S9	Mediation analysis of the relationship in patients between risk genotype, DNA methylation at CpG-SNP_5719 and Verbal Fluency (VF), with age, sex, and education as background confounders
Figure S1	Path model for Verbal Fluency
Table S10	Mediation analysis of the relationship in patients between risk genotype, DNA methylation at CpG-SNP_5719 and Cognitive Inhibition, with age, sex, and education as background confounders
Figure S2	Path model for Cognitive Inhibition
Table S11	Stepwise linear regression to predict stress-related cognitive phenotypes in controls based on methylation at variably methylated CpG
Table S12	Stepwise linear regression to predict stress-related cognitive phenotypes in controls based on risk genotype
Figure S3	GTEx V8 data on the rs3781286 influence on gene expression in the blood and brain

## Sheet: Table S1
Table S1	Mean methylation levels of CpG within the interrogated fragment
CpG coordinate on chr10, hg19		Group		n of alleles		Mean		SD		SE
104594686		PATIENTS		80		0.040		0.141		0.016
		CONTROLS		78		0.068		0.197		0.022
104594691		PATIENTS		80		0.003		0.028		0.003
		CONTROLS		78		0.025		0.134		0.015
104594724		PATIENTS		87		0.011		0.038		0.004
		CONTROLS		81		0.011		0.053		0.006
104594853		PATIENTS		87		0.019		0.054		0.006
		CONTROLS		81		0.012		0.034		0.004
104594913		PATIENTS		87		0.045		0.094		0.010
		CONTROLS		81		0.050		0.092		0.010
104595032		PATIENTS		87		0.284		0.190		0.020
		CONTROLS		81		0.248		0.175		0.019
104595063		PATIENTS		87		0.744		0.168		0.018
		CONTROLS		81		0.755		0.159		0.018
104595073		PATIENTS		87		0.818		0.138		0.015
		CONTROLS		81		0.797		0.160		0.018
104595092		PATIENTS		87		0.989		0.037		0.004
		CONTROLS		81		0.985		0.039		0.004
104595104		PATIENTS		87		0.995		0.025		0.003
		CONTROLS		81		0.988		0.035		0.004
104595110		PATIENTS		87		0.985		0.046		0.005
		CONTROLS		81		0.995		0.019		0.002
104595121		PATIENTS		87		0.975		0.057		0.006
		CONTROLS		81		0.975		0.058		0.006
104595132		PATIENTS		87		0.981		0.053		0.006
		CONTROLS		81		0.966		0.082		0.009
104595134		PATIENTS		87		0.952		0.086		0.009
		CONTROLS		81		0.944		0.096		0.011
104595423		PATIENTS		87		0.916		0.121		0.013
		CONTROLS		81		0.913		0.121		0.013
104595714		PATIENTS		87		0.821		0.160		0.017
		CONTROLS		81		0.764		0.211		0.023
104595719		PATIENTS		87		0.490		0.476		0.051
		CONTROLS		81		0.526		0.482		0.054
104595827		PATIENTS		87		0.874		0.205		0.022
		CONTROLS		81		0.913		0.125		0.014

## Sheet: Table S2
Table S2	Stepwise logistic regression to predict diagnosis based on DNAm at the four variably methylated CpG.
Notes.
bca =	bias corrected accelerated.
Bootstrapping was based on 1000 successful replicates.
Age, sex and coverage were considered but not included.
Model		Deviance		AIC		BIC		df		ΔΧ²		p		McFadden R²		Nagelkerke R²		Tjur R²		Cox & Snell R²
1		232.683		234.683		237.807		167						0.000				0.000
2		228.709		232.709		238.957		166		3.974		0.046		0.017		0.031		0.023		0.023
3		224.889		230.889		240.261		165		3.820		0.051		0.033		0.060		0.045		0.045
Coefficients
												Wald Test						95% Confidence interval
Model		Parameter		Estimate		Standard Error		Standardized⁺		z		Wald Statistic		df		p		Lower bound		Upper bound
1		Intercept		0.071		0.154		0.071		0.463		0.214		1		0.643		-0.231		0.374
2		Intercept		-1.266		0.707		0.070		-1.791		3.206		1		0.073		-2.652		0.120
		CpG_5714		1.684		0.865		0.316		1.946		3.785		1		0.052		-0.012		3.380
3		Intercept		-1.795		0.779		0.072		-2.302		5.301		1		0.021		-3.322		-0.267
		CpG_5714		2.851		1.084		0.535		2.630		6.918		1		0.009		0.727		4.976
		CpG_5719		-0.783		0.407		-0.374		-1.925		3.706		1		0.054		-1.579		0.014
Bootstrap Coefficients
												95% bca Confidence interval
Model		Parameter		Estimate		Bias		Standard Error		Standardized		Lower bound		Upper bound
1		Intercept		0.095		0.008		0.160		0.095		-0.239		0.386
2		Intercept		-1.304		-0.060		0.748		0.070		-2.670		0.195
		CpG_5714		1.720		0.072		0.915		0.323		-0.049		3.511
3		Intercept		-1.806		-0.050		0.808		0.072		-3.395		-0.230
		CpG_5714		2.910		0.095		1.104		0.547		0.745		4.955
		CpG_5719		-0.807		-0.044		0.408		-0.385		-1.576		0.009
Multicollinearity Diagnostics
		Tolerance		VIF
CpG_5714		0.668		1.498
CpG_5719		0.668		1.498

## Sheet: Table S3
Table S3	Common polymorphisms in the interrogated DNA fragment and their linkage with the Psychiatric Genomics Consortium (PGC) tagging SNPs
Note. * - SNP included into the interrogated haplotype
LE - linkage equilibrium
SNP (position on chr10, hg19)	Minor Allele Frequency	CpG-SNP	PGC2 tagging SNP (risk allele)	PGC3 tagging SNP (risk allele)	rs7085104 (risk allele A) near VNTR at 104628873
			rs11191419 (T)	rs79668541(C)
			at 104612335	at 104793904
rs1004467	A>G (0.22)	No,	A, D'=1.0	A, D'=1.0	A, D'=0.98
104594507		CTACT	R2=0.19	R2=0.93	R2=0.19
			χ2=193.22	χ2=936.30	χ2=188.65
			p<0.0001	p<0.0001	p<0.0001
rs755443	G>A (0.03)	Yes,	LE, D'=1.0	LE, D'=1.0	LE, D'=1.0
104594854		GCGGG	R2=0.004	R2=0.0002	R2=0.004
			χ2=3.69	χ2=0.19	χ2=3.72
			p=0.055	p=0.66	p=0.054
rs743575*	T>G (0.19)	Yes,	T, D'=0.78	LE, D'=1.0	T, D'=0.78
104594906		GCTGC	R2=0.48	R2=0.04	R2=0.49
			χ2=483.92	χ2=41.49	χ2=488.99
			p<0.0001	p<0.0001	p<0.0001
rs4919687*	G>A (0.19)	No,	G, D'=0.78	LE, D'=1.0	G, D'=0.78
104595248		CAGGT	R2=0.48	R2=0.04	R2=0.48
			χ2=483.92	χ2=41.49	χ2=488.99
			p<0.0001	p<0.0001	p<0.0001
rs3781287*	T>G (0.44)	No,	T, D'=0.995	T, D': 1.0	T, D'=1.0
104595420		CTTTT	R2=0.77	R2=0.14	R2=0.77
			χ2=773.56	χ2=139.62	χ2=774.26
			p<0.0001	p<0.0001	p<0.0001
rs3781286	C>T (0.41)	Yes,	C, D'=0.995	C, D'=1.0	C, D'=1.0
104595719		GCCGC	R2=0.83	R2=0.15	R2=0.83
			χ2=837.04	χ2=151.03	χ2=837.54
			p<0.0001	p<0.0001	p<0.0001
rs3824755	G>C (0.22)	Yes,	G, D'=1.0	G, D'=1.0	G, D'=0.98
104595849		TGGGA	R2=0.19	R2=0.93	R2=0.19
			χ2=193.22	χ2=936.30	χ2=188.65
			p<0.0001	p<0.0001	p<0.0001
Local risk allele			TGT	--T	TGT

## Sheet: Table S4
Table S4	Stepwise linear regression to predict methylation at variably methylated CpG in patients based on local haplotype, polyenviromic risk score (PERS) and risk allele x PERS interaction
Notes.
Best models are presented, intercepts were included into the models but are not shown here.
Bias corrected P-values based on Bootstrap 1000 samples are given.
Rho - Spearman correlation coefficients conditioned on coverage and the presence of risk allele
Local haplotype	rs743575-rs4919687-rs3781287
Number of alleles: TGT = 44, GAG = 34, TGG =9
* - Kruskal-Wallis Test: H=68.50, p<0.001.
Predictor	CpG_5032	CpG_5063	CpG_5714	CpG_5719*
TGG: DNAm mean (SD) Haplotype TGG vs TGT	0.23 (0.21)	0.87 (0.14)	0.76 (0.17)	0.11 (0.33)
	β=-0.10, SE=0.09, 95% bca CI -0.27 – 0.11; p= 0.322	β=0.20, SE=0.07, 95% bca CI 0.07 – 0.34; p< 0.001	β=-0.33, SE=0.13, 95% bca CI -0.53 – -0.04; p= 0.034	Dunn's test: z=4.40,
				Pbonf<0.001
GAG: DNAm mean (SD) Haplotype GAG vs TGT	0.28 (0.20)	0.76 (0.16)	0.74 (0.19)	0.004 (0.02)
	β=-0.04, SE=0.07, 95% bca CI -0.18 – 0.08; p= 0.547	β=0.05, SE=0.07, 95% bca CI -0.07 – 0.19; p= 0.369	β=-0.35, SE=0.09, 95% bca CI -0.53 – -0.19; p< 0.001	Dunn's tst: z=7.94
				Pbonf<0.001
PERS	β=-0.04, SE=0.04, 95% bca CI -0.12 – 0.04; p= 0.290	β=0.09, SE=0.04, 95% bca CI 0.02 – 0.16; p= 0.010	β=0.02, SE=0.06, 95% bca CI -0.09 – 0.16; p= 0.676	Rho=-0.02; 95% bca CI -0.24 – 0.24; p=0.868
PERS * Risk allele	β=-0.03, SE=0.07, 95% bca CI -0.15 – 0.11; p= 0.774	β=0.01, SE=0.06, 95% bca CI -0.10 – 0.13; p= 0.815	β=-0.11, SE=0.08, 95% bca CI -0.25 – 0.05; p= 0.721	Rho=-0.02; 95% bca CI -0.24 – 0.26; p=0.852
Education		β=-0.07, SE=0.03, 95% bca CI -0.13 – 0.001; p= 0.052
DNAm at TGT, mean (SD)	0.30 (0.18)	0.71 (0.17)	0.90 (0.09)	0.94 (0.08)

## Sheet: Table S5
Table S5	Linear regression to predict methylation at variably methylated CpG in controls based on local haplotype
Notes.
Number of alleles: TGT = 40, GAG = 34, TGG = 7;
* - K-W test: H=63.92, p<0.001.
Haplotype versus TGT	CpG_5032	CpG_5063	CpG_5714	CpG-SNP_5719*
TGG: DNAm mean (SD)	0.12 (0.13)	0.72 (0.18)	0.83 (0.17)	0.53 (0.50)
β (SE)	-0.17 (0.06)	-0.08 (0.07)	-0.08 (0.12)	Dunn test, pbonf=0.025
bca 95% CI	-0.27- -0.06	-0.20 - 0.11	-0.37 - 0.12
bca p	0.009	0.296	0.444
GAG: mean (SD)	0.22 (0.18)	0.71 (0.19)	0.61 (0.22)	0.01 (0.03)
β (SE)	-0.07 (0.04)	-0.08 (0.04)	-0.41 (0.06)	Dunn test, pbonf<0.001
bca 95% CI	-0.15- 0.01	-0.16- 0.01	-0.51- -0.28
bca p	0.069	0.017	< 0.001
TGT: mean (SD)	0.29 (0.17)	0.80 (0.11)	0.88 (0.11)	0.97 (0.06)

## Sheet: Table S6
Table S6	Stepwise linear regression to predict stress-related phenotypes in patients based on methylation at variably methylated CpG
Notes.
*- for suicidal ideation and behavior (SIB) logistic regression was applied.
Best models are presented, intercepts were included into the models but are not shown here.
Bias corrected P-values based on Bootstrap 1000 samples are given.
Predictors considered	Verbal Fluency	Episodic Memory	Working Memory	Cognitive Flexibility	Cognitive Inhibition	SIB*
Age	β=0.66, SE=0.15, 95% bca CI 0.41 – 0.98; p< 0.001, R2=0.18
Sex
Education			β=7.61, SE=2.66, 95% bca CI 2.43 – 12.94; p= 0.003, R2=0.09
CpG_5032						β=-5.98, SE=3.30, 95% bca CI -11.25 – 0.33; p= 0.035, Nagelkerke R²=0.12
CpG_5063
CpG_5714
CpG_5719	β=7.69, SE=2.47, 95% bca CI 2.68 – 12.11; p= 0.006, R2=0.09	β=10.19, SE=3.98, 95% bca CI 1.68 – 17.45; p= 0.022, R2=0.10			β=8.14, SE=2.74, 95% bca CI 2.99 – 13.63; p= 0.004, R2=0.11	β=-1.53, SE=1.14, 95% bca CI -4.07 – 0.35; p= 0.102, Nagelkerke R²=0.07

## Sheet: Table S7
Table S7	Stepwise linear regression to predict stress-related phenotypes in patients based on risk genotype, polyenviromic risk score (PERS) and risk genotype x PERS interaction
Notes.
*- for suicidal ideation and behavior (SIB) logistic regression was applied.
Best models are presented, intercepts were included into the models but are not shown here.
Bias corrected P-values based on Bootstrap 1000 samples are given.
Predictors considered	Verbal Fluency	Episodic Memory	Working Memory	Cognitive Flexibility	Cognitive Inhibition	SIB*
Age	β=0.66, SE=0.15, 95% bca CI 0.39 – 0.97; p< 0.001, R2=0.18
Sex
Education			β=7.75, SE=2.84, 95% bca CI 1.87 – 13.40; p= 0.008, R2=0.09
Risk Genotype	β=3.04, SE=1.11, 95% bca CI 0.91 – 5.32; p= 0.003, R2=0.06	β=4.76, SE=1.87, 95% bca CI 0.77 – 8.28; p= 0.012, R2=0.10			β=3.94, SE=1.35, 95% bca CI 1.70 – 7.16; p<0.001, R2=0.13	β=-2.29, SE=30.05, 95% bca CI -8.76 – -0.83; p= 0.030, Nagelkerke R²=0.05
PERS
PERS*Risk Genotype						β=1.60, SE=17.82, 95% bca CI 0.50 – 5.20; p= 0.031, Nagelkerke R²=0.15

## Sheet: Table S8
Table S8	Associations between the PANSS syndromes and risk genotype
ANCOVA																	Post-hoc comparisons															Descriptives
Positive Symptoms																	Positive Symptoms by Risk Genotype (the number of risk alleles TGT)															Positive Symptoms by Risk Genotype
Cases		Sum of Squares		df		Mean Square		F		p		η²		η²p							Mean Difference		SE		t		Cohen's d		ptukey			Risk Genotype		Sex		Mean		SD		N
Risk Genotype		319.738		2		159.869		2.385		0.104		0.095		0.102			0		1		-6.697		3.192		-2.098		-0.818		0.102			0		female		27.625		5.680		8
Sex		28.702		1		28.702		0.428		0.516		0.009		0.010					2		-4.690		2.893		-1.621		-0.573		0.248					male		18.857		8.415		7
Age		191.779		1		191.779		2.861		0.098		0.057		0.064			1		2		2.007		2.968		0.676		0.245		0.779			1		female		29.583		8.628		12
Residuals		2815.766		42		67.042																												male		35.500		7.778		2
																	Note. P-value adjusted for comparing a family of 3															2		female		28.583		9.949		12
Note. Type III Sum of Squares																	Note. Results are averaged over the levels of: sex																	male		27.500		4.764		6
Negative Symptoms
																	Negative Symptoms by Risk Genotype (the number of risk alleles TGT)															Negative Symptoms by Risk Genotype
Cases		Sum of Squares		df		Mean Square		F		p		η²		η²p							Mean Difference		SE		t		Cohen's d		ptukey			Sex		Risk Genotype		Mean		SD		N
Risk Genotype		74.081		2		37.041		1.038		0.363		0.046		0.047			0		1		-2.794		2.328		-1.200		-0.468		0.460			female		0		18.750		6.319		8
Age		3.100		1		3.100		0.087		0.770		0.002		0.002					2		0.094		2.111		0.045		0.016		0.999					1		21.250		5.328		12
Sex		48.026		1		48.026		1.346		0.252		0.030		0.031			1		2		2.888		2.165		1.334		0.483		0.385					2		19.250		5.786		12
Residuals		1498.303		42		35.674																										male		0		21.286		5.589		7
																	Note. P-value adjusted for comparing a family of 3																	1		26.000		1.414		2
Note. Type III Sum of Squares																	Note. Results are averaged over the levels of: sex																	2		20.000		8.149		6
General Psychopathology																	General Symptoms by Risk Genotype (the number of risk alleles TGT)															Descriptives - PANS-OP
Cases		Sum of Squares		df		Mean Square		F		p		η²		η²p							Mean Difference		SE		t		Cohen's d		ptukey			Sex		Risk Genotype		Mean		SD		N
Risk Genotype		6.532		2		3.266		0.048		0.953		0.002		0.002			0		1		0.993		3.225		0.308		0.120		0.949			female		0		27.625		6.346		8
Age		0.860		1		0.860		0.013		0.911		2.568e-4		2.988e-4					2		0.411		2.924		0.141		0.050		0.989					1		26.417		8.490		12
Sex		464.663		1		464.663		6.787		0.013		0.139		0.139			1		2		-0.582		3.000		-0.194		-0.070		0.979					2		29.583		8.028		12
Residuals		2875.436		42		68.463																										male		0		36.571		8.904		7
																	Note. P-value adjusted for comparing a family of 3																	1		41.000		1.414		2
Note. Type III Sum of Squares																	Note. Results are averaged over the levels of: sex																	2		32.167		9.218		6

## Sheet: Table S9
Table S9	Mediation analysis of the relationship in patients between risk genotype, DNA methylation at CpG-SNP_5719 and Verbal Fluency (VF), with age, sex and education as background confounders
Parameter estimates
Direct effects
														95% Confidence Interval
						Estimate		Std. Error		z-value		p		Lower		Upper
RA (the number of risk alleles TGT)		→		VF		-0.860		0.512		-1.680		0.093		-3.059		-0.198
Note. Delta method standard errors, bias-corrected percentile bootstrap confidence intervals, ML estimator.
Indirect effects
																		95% Confidence Interval
										Estimate		Std. Error		z-value		p		Lower		Upper
RA		→		Meth at CpG_5719		→		VF		1.083		0.503		2.154		0.031		0.362		3.337
Note. Delta method standard errors, bias-corrected percentile bootstrap confidence intervals, ML estimator.
Total effects
														95% Confidence Interval
						Estimate		Std. Error		z-value		p		Lower		Upper
RA		→		VF		0.223		0.106		2.096		0.036		0.022		0.420
Note. Delta method standard errors, bias-corrected percentile bootstrap confidence intervals, ML estimator.
R-Squared
		R²
VF		0.414
Meth		0.963
RA		0.050
Abbreviations:
RA - risk genotype (the number of risk alleles TGT)
Mth - DNA methylation at CpG-SNP_5719
VF - semantic verbal fluency
Edu -education

[truncated: 6 more sheets: Figure S1, Table S10, Figure S2, Table S11, Table S12, Figure S3]
